# Supplementary material for: Longer mtDNA Fragments Provide a Better Insight into the Genetic Diversity of the Sycamore Lace Bug, Corythucha ciliata (Say, 1832) (Tingidae, Hemiptera), Both in Its Native and Invaded Areas
Source: Insects. 2022 Jan 25;13(2):123. doi: 10.3390/insects13020123 (PMC8875602; doi:10.3390/insects13020123)
Supplement: Supplementary file 1 [file insects-13-00123-s001.zip]

Archive with 1 entries (1 files):
- insects-1556529-supplementary.pdf
